# Supplementary material for: A Comprehensive Benchmark of Transcriptomic Biomarkers for Immune Checkpoint Blockades
Source: Cancers (Basel). 2023 Aug 14;15(16):4094. doi: 10.3390/cancers15164094 (PMC10452274; doi:10.3390/cancers15164094)
Supplement: Supplementary file 1 [file cancers-15-04094-s001.zip › Supplementary Tables S1-S5.xlsx]

## Sheet: Legend
Supplementary Tables S1 A total manually curated list of 37 existing ICB-treated studies with transcriptome data derived from manually literature curation. The rows marked in green are the datasets that eventually be used for the following analysis.
Supplementary Tables S2 A total of 16 public datasets were obtained after a uniformly preprocessing, each with the matched clinical data and standardized expression matrix.
Supplementary Tables S3 Summary of 15 datasets containing purely pre-treatment samples used for the benchmarking of predictive performance for ICB response.
Supplementary Tables S4 Summary of 8 datasets composed of paired pre-and on-treatment samples from the same patient group and 6 datasets composed of different treatment samples.
Supplementary Tables S5 Summary of all benchmark results for the 48 score systems.

## Sheet: Supplementary Table S1
Author	Description	Sample#	Data Status	Accession number	Publish Year	Journal	Title
Van Allen et al	an advanced melanoma anti-CTLA-4 treated cohort.	40	controled	phs000452.v2.p1	2015	Science	Genomic correlates of response to CTLA-4 blockade in metastatic melanoma
Rizvi et al	a non-small cell lung cancer anti-PD-1 treated cohort		controled	GSE91061,phs000980.v1.p1	2015	Science	Mutational landscape determines sensitivity to PD-1 blockade in non-small cell lung cancer
Hugo et al	an advanced melanoma anti-PD-1 treated cohort.	28	Available	GSE78220	2016	Cell	Genomic and transcriptomic features of response to Anti-PD-1 therapy in metastatic melanoma
Chen et al	melanoma, custom 795-gene NanoString panel composed of immune-related genes	53	NanoString	supplementary tables	2016	Cancer discovery	Analysis of Immune Signatures in Longitudinal Tumor Samples Yields Insight into Biomarkers of Response and Mechanisms of Resistance to Immune Checkpoint Blockade
Riaz et al.	an advanced melanoma anti-PD-1 treated cohort.	45	Available	GSE91061	2017	Cell	Tumor and microenvironment evolution during immunotherapy with nivolumab
Snyder et al	a metastatic urothelial cancer anti-PD-L1 treated cohort.	26	Available	https://zenodo.org/record/546110#.YejRBf7P2Uk	2017	PLoS Med	Contribution of systemic and somatic factors to clinical response and resistance to PD-L1 blockade in urothelial cancer: an exploratory multi-omic analysis
Prat et al	melanoma,NSCLC,HNSCC,730 immune-related genes and 40 housekeeping genes	65	NanoString	GSE93157	2017	Cancer research	Immune-Related Gene Expression Profiling After PD-1 Blockade in Non–Small Cell Lung Carcinoma, Head and Neck Squamous Cell Carcinoma, and Melanoma
Nathanson et al	melanomas	24	Available	supplementary tables	2017	Cancer immunology research	Somatic Mutations and Neoepitope Homology in Melanomas Treated with CTLA-4 Blockade
Cristescu et al	an advanced melanoma anti-PD-1 treated cohort.. The GEP was composed of 18 inflammatory genes		NanoString	supplementary tables	2018	Science	Pan-tumor genomic biomarkers for PD-1 checkpoint blockade–based immunotherapy
Cristescu et al.	an advanced head and neck cancer anti-PD-1 treated cohort.		NanoString	supplementary tables	2018	Science	Pan-tumor genomic biomarkers for PD-1 checkpoint blockade–based immunotherapy
Cristescu et al	its set of pan-cancer ‘‘other tumor type’’ mix of patients		NanoString	supplementary tables	2018	Science	Pan-tumor genomic biomarkers for PD-1 checkpoint blockade–based immunotherapy
Mariathasan et al.	a metastatic urothelial cancer anti-PD-L1 treated cohort.		controled	EGAS00001002556	2018	Nature	TGFβ attenuates tumour response to PD-L1 blockade by contributing to exclusion of T cells
McDermott et al	a metastatic renal cell carcinoma anti-PD-L1 treated cohort.		controled	EGAS00001002928	2018	Nature medicine	Clinical activity and molecular correlates of response to atezolizumab alone or in combination with bevacizumab versus sunitinib in renal cell carcinoma
Kim et al	anti-PD-L1-treated gastric cancer	45	Available	PRJEB25780	2018	Nature medicine	Comprehensive molecular characterization of clinical responses to PD-1 inhibition in metastatic gastric cancer
Miao et al	ccRCC	33	Available	supplementary tables	2018	Science	Genomic correlates of response to immune checkpoint therapies in clear cell renal cell carcinoma
Auslander et al	melanoma	37	Available	GSE115821	2018	Nature medicine	Robust prediction of response to immune checkpoint blockade therapy in metastatic melanoma
Liu et al	melanoma	121	Available	supplementary tables	2019	Nature medicine	Integrative molecular and clinical modeling of clinical outcomes to PD1 blockade in patients with metastatic melanoma
Gide et al	melanoma	91	Available	PRJEB23709	2019	Cancer cell	Distinct Immune Cell Populations Define Response to Anti-PD-1 Monotherapy and Anti-PD-1/Anti-CTLA-4 Combined Therapy
Jung et al	lung cancer	27	Available	GSE135222	2019	Nature communications	DNA methylation loss promotes immune evasion of tumours with high mutation and copy number load
Zhao et al	glioblastoma		controled	PRJNA482620	2019	Nat Medicine	Immune and genomic correlates of response to anti-PD-1 immunotherapy in glioblastoma
Pomeranz Krummel et al	Melanoma Brain Metastases	17	controled	GSE131521	2020	International Journal of Radiation Oncology*Biology*Physics	Impact of Sequencing Radiation Therapy and Immune Checkpoint Inhibitors in the Treatment of Melanoma Brain Metastases
Grasso et al	melanoma	54	controled	EGAS00001004545	2020	Cancer cell	Conserved Interferon-gamma Signaling Drives Clinical Response to Immune Checkpoint Blockade Therapy in Melanoma
Lee et al	melanoma	55	Available from other publication	EGAD00001005738	2020	Nature communications	Transcriptional downregulation of MHC class I and melanoma de- differentiation in resistance to PD-1 inhibition
Braun et al	clear cell renal cell carcinoma	124	Available	Paper Supplementary Table	2020	Nat Medicine	Interplay of somatic alterations and immune infiltration modulates response to PD-1 blockade in advanced clear cell renal cell carcinoma
Sohyun Hwang et al	non-small-cell lung cancer (NSCLC)	21	395-gene panel	GSE136961	2020	Scientific Reports	Immune gene signatures for predicting durable clinical benefit of anti-PD-1 immunotherapy in patients with non-small cell lung cancer
Uppaluri et al	head and neck squamous-cell carcinoma (HNSCC)		controled	NCT02296684	2020	Clinical Cancer Research	Neoadjuvant and Adjuvant Pembrolizumab in Resectable Locally Advanced, Human Papillomavirus–Unrelated Head and Neck Cancer: A Multicenter, Phase II Trial
Motzer et al	advanced renal cell carcinoma (aRCC)	354	Available	Paper Supplementary Table	2020	Nature medicine	Avelumab plus axitinib versus sunitinib in advanced renal cell carcinoma: biomarker analysis of the phase 3 JAVELIN Renal 101 trial
Jeong Yeon Kim et al	advanced non-small cell lung cancer (NSCLC)	27	Available	GSE135222	2020	Clinical Epigenetics	Genome-wide methylation patterns predict clinical benefit of immunotherapy in lung cancer
Du et al	melanoma	27	Available	GSE168204	2021	Nature communications	Pathway signatures derived from on-treatment tumor specimens predict response to anti-PD1 blockade in metastatic melanoma
Newell et al	melanoma	53	controled	EGAD00001004869	2021	Cancer cell	Multiomic profiling of checkpoint inhibitor-treated melanoma: Identifying predictors of response and resistance, and markers of biological discordance
Rozeman et al	melanoma	65	controled	EGAS00001004833	2021	Nature medicine	Survival and biomarker analyses from the OpACIN-neo and OpACIN neoadjuvant immunotherapy trials in stage III melanoma
Hsu et al	Hepatocellular Carcinoma	61	NanoString	GSE140901, GSE141016	2021	Liver Cancer	Exploring Markers of Exhausted CD8 T Cells to Predict Response to Immune Checkpoint Inhibitor Therapy for Hepatocellular Carcinoma
Cheong et al	gastric cancer	45	controled	EGAS00001005588	2022	Nature communications	Development and validation of a prognostic and predictive 32-gene signature for gastric cancer
Lozano et al	PBMCc from melanoma samples		Available	GSE186144	2022	Nature medicine	T cell characteristics associated with toxicity to immune checkpoint blockade in patients with melanoma
Patel, A.J.	PBMC of advanced non-small cell lung cancer (NSCLC)		controled		2022	Nature communications	Regulatory B cell repertoire defects predispose lung cancer patients to immune-related toxicity following checkpoint blockade
Haber PK, et al.	advanced hepatocellular carcinoma (aHCC)	83	controled		2022	Gastroenterology	Molecular markers of response to anti-PD1 therapy in advanced hepatocellular carcinoma

## Sheet: Supplementary Table S2
Dataset Name	Tumor Type	Treatment	Biopsy Time	Survival	Clinical Information	Sample#	PMID	Criteria	Responder#	Non_responders#	Not_assign#
Braun_2020	clear cell Renal Cell Carcinoma (ccRCC)	Anti-PD-1	Pre	OS; PFS	Age; Sex	124	32472114	RECIST v1.1 + PFS	57	67	0
Gide_2019	Melanoma	Anti-PD-1; Anti-CTLA-4 + Anti-PD-1	Pre; On	OS; PFS	Age; Sex	90	30753825	RECIST v1.1 + PFS	56	34	0
Hugo_2016	Melanoma	Anti-PD-1	Pre; On	OS	Age; Sex	26	26997480	irRECIST	13	13	0
Jung_2019	Non-Small Cell Lung Cancer (NSCLC)	Anti-PD-1; Anti-PD-L1	Pre	PFS	Global methylation level	27	31537801	RECIST v1.1 + PFS	8	19	0
Kim_2018	Gastric Cancer (GC)	Anti-PD-1	Pre	NA	NA	45	30013197	RECIST v1.1	12	33	0
Lee_2020	Melanoma	Anti-PD-1	Pre; On	OS	NA	79	32312968	irRECIST	31	48	0
Liu_2019	Melanoma	Anti-PD-1; Anti-PD-1 with previous anti-CTLA4 exposure	Pre	OS; PFS	Sex; Prior anti-CTLA4 exposure	121	31792460	RECIST v1.1	63	58	0
Mariathasan_2018	Urothelial Cancer (UC)	Anti-PD-L1	Pre	OS	Sex; Race; Smoking	348	29443960	RECIST v1.1	68	230	50
MGH_ON_2021	Melanoma	Anti-PD-1; Anti-PD-L1	Pre; On	OS; PFS	NA	31	30127394; 34654806	RECIST v1.1 + PFS	5	26	0
MGH_PRE_2021	Melanoma	Anti-PD-1; Anti-CTLA-4	Pre; On	OS; PFS	NA	19	30127394; 34654806	RECIST v1.1 + PFS	6	13	0
Miao_2018	clear cell Renal Cell Carcinoma (ccRCC)	Anti-PD-1; Anti-PD-L1; Anti-CTLA4 + Anti-PD-1	Pre	OS; PFS	Age; Sex; Max tumor change	33	29301960	RECIST 1.1 + tumor size change	20	13	0
Motzer_2020	Non-Small Cell Lung Cancer (NSCLC)	Anti-PD-L1 + TKI	Pre	PFS	Age; Sex	354	32895571	PFS > 6 months	102	252	0
Nathanson_2017	Melanoma	Anti-CTLA-4	Pre; On	OS	Age; Sex	24	27956380	PFS > 24 weeks	8	16	0
Riaz_2017	Melanoma	Anti-PD-1; Anti-PD-1 with previous anti-CTLA4 exposure	Pre; On	OS; PFS	NA	103	29033130	RECIST v1.1	39	64	0
Snyder_2017	Urothelial Cancer (UC)	Anti-PD-L1	Pre	OS; PFS	Age; Sex; Smoking; Time since last chemotheray	26	28552987	PFS > 6 months	9	13	4
VanAllen_2015	Melanoma	Anti-CTLA-4	Pre	OS; PFS	Age; Sex	42	26359337	RECIST + OS	13	29	0
	Melanoma	535
	Urothelial Cancer (UC)	374
	clear cell Renal Cell Carcinoma (ccRCC)	157
	Non-Small Cell Lung Cancer (NSCLC)	381
	Gastric Cancer (GC)	45
		1492

## Sheet: Supplementary Table S3
name	tumor_type	treatment	biopsy_time	survival	clinical	#samples	reference	criteria	#Responders	#Non_responders	#Not_assign
Braun_2020	clear cell Renal Cell Carcinoma (ccRCC)	Anti-PD-1	Pre	OS; PFS	Age; Sex	124	32472114	RECIST v1.1 + PFS	57	67	0
Hugo_PRE_2016	Melanoma	Anti-PD-1	Pre	OS	Age; Sex	25	26997480	irRECIST	13	12	0
Nathanson_PRE_2017	Melanoma	Anti-CTLA-4	Pre	OS	Age; Sex	9	27956380	PFS > 24 weeks	4	5	0
Jung_2019	Non-Small Cell Lung Cancer (NSCLC)	Anti-PD-1; Anti-PD-L1	Pre	PFS	Global methylation level	27	31537801	RECIST v1.1 + PFS	8	19	0
Kim_2018	Gastric Cancer (GC)	Anti-PD-1	Pre	NA	NA	45	30013197	RECIST v1.1	12	33	0
Liu_2019	Melanoma	Anti-PD-1; Anti-PD-1 with previous anti-CTLA4 exposure	Pre	OS; PFS	Sex; Prior anti-CTLA4 exposure	121	31792460	RECIST v1.1	63	58	0
Mariathasan_2018	Urothelial Cancer (UC)	Anti-PD-L1	Pre	OS	Sex; Race; Smoking	348	29443960	RECIST v1.1	68	230	50
MGH_PRE_2021	Melanoma	Anti-PD-1; Anti-CTLA-4	Pre	OS; PFS	NA	19	30127394; 34654806	RECIST v1.1 + PFS	6	13	0
Miao_2018	clear cell Renal Cell Carcinoma (ccRCC)	Anti-PD-1; Anti-PD-L1; Anti-CTLA4 + Anti-PD-1	Pre	OS; PFS	Age; Sex; Max tumor change	33	29301960	RECIST 1.1 + tumor size change	20	13	0
Motzer_2020	Non-Small Cell Lung Cancer (NSCLC)	Anti-PD-L1 + TKI	Pre	PFS	Age; Sex	354	32895571	PFS > 6 months	102	252	0
Snyder_2017	Urothelial Cancer (UC)	Anti-PD-L1	Pre	OS; PFS	Age; Sex; Smoking; Time since last chemotheray	25	28552987	PFS > 6 months	9	13	3
VanAllen_2015	Melanoma	Anti-CTLA-4	Pre	OS; PFS	Age; Sex	42	26359337	RECIST + OS	13	29	0
Gide_PRE_2019	Melanoma	Anti-PD-1; Anti-CTLA-4 + Anti-PD-1	Pre	OS; PFS	Age; Sex	72	30753825	RECIST v1.1 + PFS	45	27	0
Lee_PRE_2020	Melanoma	Anti-PD-1	Pre	OS	NA	44	32312968	irRECIST	22	22	0
Riaz_PRE_2017	Melanoma	Anti-PD-1; Anti-PD-1 with previous anti-CTLA4 exposure	Pre	OS; PFS	NA	49	29033130	RECIST v1.1	18	31	0
						1337

## Sheet: Supplementary Table S4
Dataset Name	Tumor Type	Treatment	Biopsy Time	Survival	Clinical Information	#Samples	PMID	Criteria	#Responders	#Non_responders	#Not_assign
Riaz_Paired_Responder_2017	Melanoma	Anti-PD-1; Anti-PD-1 with previous anti-CTLA4 exposure	Pre; On	OS; PFS	NA	34	29033130	RECIST v1.1	34	0	0
Riaz_Paired_NonResponder_2017	Melanoma	Anti-PD-1; Anti-PD-1 with previous anti-CTLA4 exposure	Pre; On	OS; PFS	NA	50	29033130	RECIST v1.1	0	50	0
Gide_Paired_Responder_2019	Melanoma	Anti-PD-1; Anti-CTLA-4 + Anti-PD-1	Pre; On	OS; PFS	Age; Sex	22	30753825	RECIST v1.1 + PFS	22	0	0
Gide_Paired_NonResponder_2019	Melanoma	Anti-PD-1; Anti-CTLA-4 + Anti-PD-1	Pre; On	OS; PFS	Age; Sex	10	30753825	RECIST v1.1 + PFS	0	10	0
Lee_Paired_Responder_2020	Melanoma	Anti-PD-1	Pre; On	OS	NA	8	32312968	irRECIST	8	0	0
Lee_Paired_NonResponder_2020	Melanoma	Anti-PD-1	Pre; On	OS	NA	16	32312968	irRECIST	0	16	0
MGH_Paired_Responder_2021	Melanoma	Anti-PD-1; Anti-PD-L1	Pre; On	OS; PFS	NA	8	30127394; 34654806	RECIST v1.1 + PFS	8	0	0
MGH_Paired_NonResponder_2021	Melanoma	Anti-PD-1; Anti-CTLA-4	Pre; On	OS; PFS	NA	18	30127394; 34654806	RECIST v1.1 + PFS	0	18	0
Riaz_EXPOSURE_2017	Melanoma	Anti-PD-1 with previous Anti-CTLA-4 exposure	Pre	OS; PFS	NA	26	29033130	RECIST v1.1	11	15	0
Riaz_NAIVE_2017	Melanoma	Anti-PD-1	Pre	OS; PFS	NA	23	29033130	RECIST v1.1	7	16	0
Gide_COMBINE_2019	Melanoma	Anti-CTLA-4 + Anti-PD-1	Pre	OS; PFS	Age; Sex	31	30753825	RECIST v1.1 + PFS	23	8	0
Gide_MONO_2019	Melanoma	Anti-PD-1	Pre	OS; PFS	Age; Sex	41	30753825	RECIST v1.1 + PFS	22	19	0
Liu_EXPOSURE_2019	Melanoma	Anti-PD-1 with previous Anti-CTLA-4 exposure	Pre	OS; PFS	Sex; Prior anti-CTLA4 exposure	47	31792460	RECIST v1.1	22	25	0
Liu_NAIVE_2019	Melanoma	Anti-PD-1	Pre	OS; PFS	Sex; Prior anti-CTLA4 exposure	74	31792460	RECIST v1.1	41	33	0

## Sheet: Supplementary Table S5
Biomarker Name	Relationship with ICB response	Benchmark for ICB response	Comparison of computational methods	Comparison of different biopsy samples in Responders	Comparison of different biopsy samples in Non-Responders	Benchmark ICB response in NAÏVE samples	Benchmark ICB response in EXPOSURE samples	Benchmark ICB response in MONO samples	Benchmark ICB response in COMBINE samples	Testing the prognostic capability of the 48 score systems for OS based on ICB-treated datasets	Testing the prognostic capability of the 48 score systems for PFS based on ICB-treated datasets	Testing the prognostic capability of the 48 score systems for OS based on TCGA datasets
PD-L1	Positive	P		á			P	P	P	P	P	P
PD-1	Positive	P		á			P	P	P	P	P	P
PD-L2	Positive	P		á	á			P	P	P	P	P
CX3CL1	Negative			â		P				P		P
CTLA-4	Positive	P		á			P	P	P	P	P	P
HLA-DRA	Positive	P		á			P	P	P	P	P	P
CXCL9	Positive	P			á		P	P	P	P	P	P
HRH1	Negative	P								P	P	P
CYT_score	Positive	P		á				P	P	P	P	P
IFN-gamma_score	Positive	P	P	á	á		P	P	P	P	P	P
EIGS_score	Positive	P	P	á	á		P	P	P	P	P	P
CRMA_score	Negative	P	P				P			P	P	P
ESCS_score	Negative										P	P
TLS_score	Positive	P	P				P			P	P	P
Renal-101_score	Positive	P	P	á	á		P	P	P	P	P	P
TIG_score	Positive	P	P	á			P	P	P	P	P	P
Immunophenoscore	Positive	P			á		P	P	P	P	P	P
IRG_score	Negative	P	P	â			P	P		P	P	P
MPS_score	Negative	P									P	P
F-TBRS_score	Negative	P	P							P	P	P
TMEscore	Positive	P		â			P		P	P	P	P
IMPRES_score	Positive									P	P	P
TIDE_score	Negative	P		â	â		P	P	P	P	P	P
TIRP_score	Negative	P		â	â		P			P	P	P
IIS_score	Positive	P		á	á		P	P	P	P	P	P
TIS_score	Positive	P		á	á		P	P	P	P	P	P
PASS-PRE	Positive	P		á	á		P		P	P	P	P
PASS-ON	Positive	P		á			P		P	P	P	P
IMS_score	Positive	P		á	á		P	P	P	P	P	P
IPRES_score	Negative	P			á						P	P
MFP	Positive	P								P	P	P
APM_score	Positive	P		á	á		P	P	P	P	P	P
C-ECM_score	Negative	P								P	P	P
MIAS_score	Positive	P		á	á		P	P	P	P	P	P
IFN-gamma_ssGSEA	Positive		P		á		P	P	P	P	P	P
EIGS_ssGSEA	Positive		P	á	á		P	P	P	P	P	P
TIG_ssGSEA	Positive		P	á	á		P	P	P	P	P	P
CRMA_ssGSEA	Negative		P	â						P	P	P
ESCS_ssGSEA	Negative		P	â	â					P	P	P
F-TBRS_ssGSEA	Negative		P									P
IRG_ssGSEA	Negative		P	á	á					P	P	P
TLS_ssGSEA	Positive		P	á			P		P	P	P	P
Renal-101_ssGSEA	Positive	P	P	á	á		P	P	P	P	P	P
CD8T_CIBERSORTx	Positive	P		á				P	P	P	P	P
CD8T_MCPcounter	Positive	P		á			P	P	P	P	P	P
CD8T_xCell	Positive	P		á				P	P	P	P	P
Immunoscore	Positive	P								P	P	P
EcoTyper	Positive	P								P	P	P
	P	reached statistical significance in at least one dataset
	á	significant upregulation
	â	significant downregulation
